# Supplementary material for: Survival Analysis in Endometrial Carcinomas by Type of Surgical Approach: A Matched-Pair Study
Source: Cancers (Basel). 2022 Feb 21;14(4):1081. doi: 10.3390/cancers14041081 (PMC8870025; doi:10.3390/cancers14041081)
Supplement: Supplementary file 1 [file cancers-14-01081-s001.zip]

Archive with 1 entries (1 files):
- cancers-1574693-supplementary.pdf
